# Supplementary material for: ﻿Entyposisfrici (Coleoptera, Scarabaeidae, Melolonthinae), a new species from Somaliland
Source: Zookeys. 2023 May 30;1165:1–15. doi: 10.3897/zookeys.1165.101908 (PMC10245390; doi:10.3897/zookeys.1165.101908)
Supplement: XML Treatment for Entyposis frici [file zookeys.1165.101908-treatment1.xml]

<!DOCTYPE tp:taxon-treatment
  PUBLIC "-//TaxonX//DTD Taxonomic Treatment Publishing DTD v0 20100105//EN" "tax-treatment-NSO.dtd">
<tp:taxon-treatment xmlns:tp="http://www.plazi.org/taxpub"><tp:treatment-meta><kwd-group><label>Taxon classification</label><kwd>
              <named-content content-type="kingdom">Animalia</named-content>
            </kwd><kwd>
              <named-content content-type="order">Coleoptera</named-content>
            </kwd><kwd>
              <named-content content-type="family">Scarabaeidae</named-content>
            </kwd></kwd-group><mixed-citation publication-type="journal"><person-group><name><surname>Bezděk</surname><given-names>Aleš</given-names></name><name><surname>Sehnal</surname><given-names>Richard</given-names></name><name><surname>Elmi</surname><given-names>Hassan S. A.</given-names></name><name><surname>Sommer</surname><given-names>David</given-names></name><name><surname>Král</surname><given-names>David</given-names></name></person-group><article-title>﻿<italic><tp:taxon-name><tp:taxon-name-part taxon-name-part-type="genus" reg="Entyposis">Entyposis</tp:taxon-name-part><tp:taxon-name-part taxon-name-part-type="species" reg="frici">frici</tp:taxon-name-part></tp:taxon-name></italic> (<tp:taxon-name><tp:taxon-name-part taxon-name-part-type="order">Coleoptera</tp:taxon-name-part></tp:taxon-name>, <tp:taxon-name><tp:taxon-name-part taxon-name-part-type="family">Scarabaeidae</tp:taxon-name-part></tp:taxon-name>, <tp:taxon-name><tp:taxon-name-part taxon-name-part-type="subfamily">Melolonthinae</tp:taxon-name-part></tp:taxon-name>), a new species from Somaliland</article-title><source>Zookeys</source><day>30</day><month>05</month><year>2023</year><volume>1165</volume><fpage>1</fpage><lpage>15</lpage><pub-id pub-id-type="doi">10.3897/zookeys.1165.101908</pub-id></mixed-citation></tp:treatment-meta><tp:nomenclature><label>﻿</label><tp:taxon-name>
            <object-id xmlns:xlink="http://www.w3.org/1999/xlink" content-type="arpha" xlink:type="simple">265BCF9C-26FA-5C29-BE59-7291F346114D</object-id>
            <tp:taxon-name-part taxon-name-part-type="genus" reg="Entyposis">Entyposis</tp:taxon-name-part>
            <tp:taxon-name-part taxon-name-part-type="species" reg="frici">frici</tp:taxon-name-part>
            <object-id xmlns:xlink="http://www.w3.org/1999/xlink" content-type="zoobank" xlink:type="simple">https://zoobank.org/AC32231B-E8D5-4308-950D-D6CE53F2A460</object-id>
          </tp:taxon-name><tp:taxon-authority>Bezděk &amp; Sehnal</tp:taxon-authority><tp:taxon-status xmlns:xlink="http://www.w3.org/1999/xlink" xlink:type="simple">sp. nov.</tp:taxon-status><xref ref-type="fig" rid="F1">Figs 1</xref><xref ref-type="fig" rid="F1">, 2</xref><xref ref-type="fig" rid="F3">, 9</xref><xref ref-type="fig" rid="F3">, 10</xref><xref ref-type="fig" rid="F4">, 17</xref><xref ref-type="fig" rid="F4">, 18</xref><xref ref-type="fig" rid="F5">, 25</xref><xref ref-type="fig" rid="F5">, 26</xref><xref ref-type="fig" rid="F6">, 33</xref><xref ref-type="fig" rid="F7">, 37</xref><xref ref-type="fig" rid="F9">, 44</xref></tp:nomenclature><tp:treatment-sec sec-type="type locality" id="SECID0E4AAE"><title>Type locality.</title><p>Somaliland, Laascaanood [= Las Anod], <named-content xmlns:xlink="http://www.w3.org/1999/xlink" content-type="dwc:verbatimCoordinates" xlink:type="simple"><named-content content-type="geo-json" specific-use="{&#34;type&#34;:&#34;Point&#34;,&#34;coordinates&#34;:[47.377237,8.484225]}" id="NCID0EGBAE" xlink:type="simple">8°29.0535'N, 47°22.6342'E</named-content></named-content>, ca 680 m a.s.l.</p></tp:treatment-sec><tp:treatment-sec sec-type="type material" id="SECID0ELBAE"><title>Type material.</title><p><bold><italic>Holotype</italic></bold>, male: “Somaliland, 7.-8.x.2021 | LAAS CANOOD [= Las Anod] – Hamdi Hotel | <named-content xmlns:xlink="http://www.w3.org/1999/xlink" content-type="dwc:verbatimCoordinates" xlink:type="simple"><named-content content-type="geo-json" specific-use="{&#34;type&#34;:&#34;Point&#34;,&#34;coordinates&#34;:[47.377236,8.484225]}" id="NCID0EZBAE" xlink:type="simple">8.484225N, 47.377236E</named-content></named-content> | ca 680m, Z. Fric lgt.”. <bold><italic>Paratype</italic></bold>, female, same data as for holotype.</p></tp:treatment-sec><tp:treatment-sec sec-type="Type depository" id="SECID0EBCAE"><title>Type depository.</title><p>Holotype and paratype are deposited in <named-content xmlns:xlink="http://www.w3.org/1999/xlink" content-type="dwc:institutional_code" xlink:title="Natural History Museum, London, United Kingdom" xlink:href="http://grbio.org/institution/national-museum-prague-0" xlink:type="simple">NMPC</named-content>.</p></tp:treatment-sec><tp:treatment-sec sec-type="description" id="SECID0EMCAE"><title>Description of the holotype.</title><p><bold>Male.</bold> Body length 13.6 mm (Fig. <xref ref-type="fig" rid="F1">1</xref>). Body elongate, strongly convex, surface brown, appendages somewhat lighter, moderately shiny, setation pale. Head and pronotum covered with short, stout, semierect setae; elytra with nearly scale-like setation. Legs and ventral surface with sparse, long, erect setae mixed with much shorter, scale-like setae.</p><p>Head, including clypeus, densely coarsely punctate, each puncture with short, stout, semierect seta. Clypeus trasverse, broadly rounded, emarginate at middle (Fig. <xref ref-type="fig" rid="F3">9</xref>). Frontoclypeal carina broadly arcuate. Occipital carina present, prominent. Eye canthus narrow, long, with sparse, long setation. Eye large, distincly extended beyond canthus. Antenna with 10 antennomeres, club trimerous, slightly shorter than antennal shaft. Antennomere 1 with posterior longitudinal row of erect setae and few isolated erect setae at apex; antennomere 2 bare; antennomeres 3–7 with very few (1–4) isolated setae; club sparsely covered with moderately long, erect setae. Labrum transverse, deeply bilobed; lobes rounded, with coarse irregular punctures bearing long, erect setae. Terminal maxillary palpomere narrow, only slightly expanded apically (Fig. <xref ref-type="fig" rid="F7">37</xref>), distinctly shorter than palpomeres 1 and 2 combined.</p><p>Pronotum transverse, convex, widest at about middle; base broader than anterior margin; with shallow, oval anteromedial depression narrower then head weakly rising toward edge of crest (Figs <xref ref-type="fig" rid="F4">17</xref>, <xref ref-type="fig" rid="F5">25</xref>). Anterior margin with well visible tubercle at middle; anterior angles weak, broadly rounded. Lateral margins crenulate, with moderately long setae. Posterior margin with distinct border, very shortly interrupted at middle. Crest delimiting anteromedial depression well visible, with wide V-shaped impunctate strip (Fig. <xref ref-type="fig" rid="F4">17</xref>) and small impunctate area in basal part of depression. Punctation of remaining surface coarse, somewhat irregular, punctures separated by 1–2× their diameters. Each puncture bearing with short, stout, semirecumbent seta.</p><p>Scutellum broadly triangular, sparsely and coarsely punctate in basal half, with short, stout setae; apical area impunctate and bare.</p><p>Elytron convex, widest at about middle, sutural angle obtuse-angulate. Striae absent; humeral bones present, weakly swolen, impunctate. Surface of elytron moderately shiny, covered with shallow, regularly spaced punctures, separated by 2–3× puncture diameters. Each puncture bearing with short, recumbent, scale-like seta. Epipleuron distinct, complete, narrow, with row of moderately long erect setae. Apical half of lateral margin of elytron with membranous border.</p><fig id="F1" position="float" orientation="portrait"><object-id xmlns:xlink="http://www.w3.org/1999/xlink" content-type="doi" xlink:type="simple">10.3897/zookeys.1165.101908.figures1-4</object-id><object-id xmlns:xlink="http://www.w3.org/1999/xlink" content-type="arpha" xlink:type="simple">9D96A06F-DB7B-5556-8784-555EA4DAA309</object-id><label>Figures 1–4.</label><caption><p>Habitus of <italic><tp:taxon-name><tp:taxon-name-part taxon-name-part-type="genus" reg="Entyposis">Entyposis</tp:taxon-name-part></tp:taxon-name></italic> species, dorsal view <bold>1</bold><italic><tp:taxon-name><tp:taxon-name-part taxon-name-part-type="genus" reg="Entyposis">E.</tp:taxon-name-part><tp:taxon-name-part taxon-name-part-type="species" reg="frici">frici</tp:taxon-name-part></tp:taxon-name></italic> sp. nov., holotype, male (body length 13.6 mm) <bold>2</bold> the same, paratype, female (body length 13.3 mm) <bold>3</bold><italic><tp:taxon-name><tp:taxon-name-part taxon-name-part-type="genus" reg="Entyposis">E.</tp:taxon-name-part><tp:taxon-name-part taxon-name-part-type="species" reg="cordipenis">cordipenis</tp:taxon-name-part></tp:taxon-name></italic> Sehnal, 2017, paratype, male (body length 13.5 mm) <bold>4</bold> the same, paratype, female (body length 14.2 mm).</p></caption><graphic xmlns:xlink="http://www.w3.org/1999/xlink" xlink:href="zookeys-1165-001_article-101908__-g001.jpg" position="float" orientation="portrait" xlink:type="simple" id="oo_856720.jpg"><uri content-type="original_file" xlink:type="simple">https://binary.pensoft.net/fig/856720</uri></graphic></fig><fig id="F2" position="float" orientation="portrait"><object-id xmlns:xlink="http://www.w3.org/1999/xlink" content-type="doi" xlink:type="simple">10.3897/zookeys.1165.101908.figures5-8</object-id><object-id xmlns:xlink="http://www.w3.org/1999/xlink" content-type="arpha" xlink:type="simple">BCDFD98D-FB3A-521C-A021-CA9814059558</object-id><label>Figures 5–8.</label><caption><p>Habitus of <italic><tp:taxon-name><tp:taxon-name-part taxon-name-part-type="genus" reg="Entyposis">Entyposis</tp:taxon-name-part></tp:taxon-name></italic> species, dorsal view <bold>5</bold><italic><tp:taxon-name><tp:taxon-name-part taxon-name-part-type="genus" reg="Entyposis">E.</tp:taxon-name-part><tp:taxon-name-part taxon-name-part-type="species" reg="impressa">impressa</tp:taxon-name-part></tp:taxon-name></italic> Kolbe, 1894, male (body length 15.0 mm) <bold>6</bold> the same, female (body length 16.0 mm) <bold>7</bold><italic><tp:taxon-name><tp:taxon-name-part taxon-name-part-type="genus" reg="Entyposis">E.</tp:taxon-name-part><tp:taxon-name-part taxon-name-part-type="species" reg="mendax">mendax</tp:taxon-name-part></tp:taxon-name></italic> Péringuey, 1904, male (body length 11.5 mm) <bold>8</bold> the same, female (body length 10.1 mm).</p></caption><graphic xmlns:xlink="http://www.w3.org/1999/xlink" xlink:href="zookeys-1165-001_article-101908__-g002.jpg" position="float" orientation="portrait" xlink:type="simple" id="oo_856721.jpg"><uri content-type="original_file" xlink:type="simple">https://binary.pensoft.net/fig/856721</uri></graphic></fig><fig id="F3" position="float" orientation="portrait"><object-id xmlns:xlink="http://www.w3.org/1999/xlink" content-type="doi" xlink:type="simple">10.3897/zookeys.1165.101908.figures9-16</object-id><object-id xmlns:xlink="http://www.w3.org/1999/xlink" content-type="arpha" xlink:type="simple">CDCCB016-FA14-539C-9226-90C18BB2980C</object-id><label>Figures 9–16.</label><caption><p>Head of <italic><tp:taxon-name><tp:taxon-name-part taxon-name-part-type="genus" reg="Entyposis">Entyposis</tp:taxon-name-part></tp:taxon-name></italic> species, dorsal view <bold>9</bold><italic><tp:taxon-name><tp:taxon-name-part taxon-name-part-type="genus" reg="Entyposis">E.</tp:taxon-name-part><tp:taxon-name-part taxon-name-part-type="species" reg="frici">frici</tp:taxon-name-part></tp:taxon-name></italic> sp. nov., holotype, male <bold>10</bold> the same, paratype, female <bold>11</bold><italic><tp:taxon-name><tp:taxon-name-part taxon-name-part-type="genus" reg="Entyposis">E.</tp:taxon-name-part><tp:taxon-name-part taxon-name-part-type="species" reg="cordipenis">cordipenis</tp:taxon-name-part></tp:taxon-name></italic> Sehnal, 2017, male <bold>12</bold> the same, female <bold>13</bold><italic><tp:taxon-name><tp:taxon-name-part taxon-name-part-type="genus" reg="Entyposis">E.</tp:taxon-name-part><tp:taxon-name-part taxon-name-part-type="species" reg="impressa">impressa</tp:taxon-name-part></tp:taxon-name></italic> Kolbe, 1894, male <bold>14</bold> the same, female <bold>15</bold><italic><tp:taxon-name><tp:taxon-name-part taxon-name-part-type="genus" reg="Entyposis">E.</tp:taxon-name-part><tp:taxon-name-part taxon-name-part-type="species" reg="mendax">mendax</tp:taxon-name-part></tp:taxon-name></italic> Péringuey, 1904, male <bold>16</bold> the same, female. Not to scale.</p></caption><graphic xmlns:xlink="http://www.w3.org/1999/xlink" xlink:href="zookeys-1165-001_article-101908__-g003.jpg" position="float" orientation="portrait" xlink:type="simple" id="oo_856722.jpg"><uri content-type="original_file" xlink:type="simple">https://binary.pensoft.net/fig/856722</uri></graphic></fig><fig id="F4" position="float" orientation="portrait"><object-id xmlns:xlink="http://www.w3.org/1999/xlink" content-type="doi" xlink:type="simple">10.3897/zookeys.1165.101908.figures17-24</object-id><object-id xmlns:xlink="http://www.w3.org/1999/xlink" content-type="arpha" xlink:type="simple">D7CBE0FF-703D-5AAE-AEF2-87B4AEC6BFAF</object-id><label>Figures 17–24.</label><caption><p>Pronotum of <italic><tp:taxon-name><tp:taxon-name-part taxon-name-part-type="genus" reg="Entyposis">Entyposis</tp:taxon-name-part></tp:taxon-name></italic> species, dorsal view <bold>17</bold><italic><tp:taxon-name><tp:taxon-name-part taxon-name-part-type="genus" reg="Entyposis">E.</tp:taxon-name-part><tp:taxon-name-part taxon-name-part-type="species" reg="frici">frici</tp:taxon-name-part></tp:taxon-name></italic> sp. nov., holotype, male <bold>18</bold> the same, paratype, female <bold>19</bold><italic><tp:taxon-name><tp:taxon-name-part taxon-name-part-type="genus" reg="Entyposis">E.</tp:taxon-name-part><tp:taxon-name-part taxon-name-part-type="species" reg="cordipenis">cordipenis</tp:taxon-name-part></tp:taxon-name></italic> Sehnal, 2017, male <bold>20</bold> the same, female <bold>21</bold><italic><tp:taxon-name><tp:taxon-name-part taxon-name-part-type="genus" reg="Entyposis">E.</tp:taxon-name-part><tp:taxon-name-part taxon-name-part-type="species" reg="impressa">impressa</tp:taxon-name-part></tp:taxon-name></italic> Kolbe, 1894, male <bold>22</bold> the same, female <bold>23</bold><italic><tp:taxon-name><tp:taxon-name-part taxon-name-part-type="genus" reg="Entyposis">E.</tp:taxon-name-part><tp:taxon-name-part taxon-name-part-type="species" reg="mendax">mendax</tp:taxon-name-part></tp:taxon-name></italic> Péringuey, 1904, male <bold>24</bold> the same, female. Not to scale.</p></caption><graphic xmlns:xlink="http://www.w3.org/1999/xlink" xlink:href="zookeys-1165-001_article-101908__-g004.jpg" position="float" orientation="portrait" xlink:type="simple" id="oo_856723.jpg"><uri content-type="original_file" xlink:type="simple">https://binary.pensoft.net/fig/856723</uri></graphic></fig><fig id="F5" position="float" orientation="portrait"><object-id xmlns:xlink="http://www.w3.org/1999/xlink" content-type="doi" xlink:type="simple">10.3897/zookeys.1165.101908.figures25-32</object-id><object-id xmlns:xlink="http://www.w3.org/1999/xlink" content-type="arpha" xlink:type="simple">72499695-7127-5380-B7A3-0DC5FE5A64B2</object-id><label>Figures 25–32.</label><caption><p>Pronotum of <italic><tp:taxon-name><tp:taxon-name-part taxon-name-part-type="genus" reg="Entyposis">Entyposis</tp:taxon-name-part></tp:taxon-name></italic> species, lateral view <bold>25</bold><italic><tp:taxon-name><tp:taxon-name-part taxon-name-part-type="genus" reg="Entyposis">E.</tp:taxon-name-part><tp:taxon-name-part taxon-name-part-type="species" reg="frici">frici</tp:taxon-name-part></tp:taxon-name></italic> sp. nov., holotype, male <bold>26</bold> the same, paratype, female <bold>27</bold><italic><tp:taxon-name><tp:taxon-name-part taxon-name-part-type="genus" reg="Entyposis">E.</tp:taxon-name-part><tp:taxon-name-part taxon-name-part-type="species" reg="cordipenis">cordipenis</tp:taxon-name-part></tp:taxon-name></italic> Sehnal, 2017, male <bold>28</bold> the same, female <bold>29</bold><italic><tp:taxon-name><tp:taxon-name-part taxon-name-part-type="genus" reg="Entyposis">E.</tp:taxon-name-part><tp:taxon-name-part taxon-name-part-type="species" reg="impressa">impressa</tp:taxon-name-part></tp:taxon-name></italic> Kolbe, 1894, male <bold>30</bold> the same, female <bold>31</bold><italic><tp:taxon-name><tp:taxon-name-part taxon-name-part-type="genus" reg="Entyposis">E.</tp:taxon-name-part><tp:taxon-name-part taxon-name-part-type="species" reg="mendax">mendax</tp:taxon-name-part></tp:taxon-name></italic> Péringuey, 1904, male <bold>32</bold> the same, female. Not to scale.</p></caption><graphic xmlns:xlink="http://www.w3.org/1999/xlink" xlink:href="zookeys-1165-001_article-101908__-g005.jpg" position="float" orientation="portrait" xlink:type="simple" id="oo_856724.jpg"><uri content-type="original_file" xlink:type="simple">https://binary.pensoft.net/fig/856724</uri></graphic></fig><p>Macropterous.</p><p>Legs with femora shiny, irregularly punctate, setaceous; setae of metafemora short, partially scale-like. Protibia narrow, distinctly tridentate; terminal spur present, slightly curved externally, acute apically, basal third serrate, inserted against emargination between medial and apical teeth. Mesotibia and metatibia slightly expanded apically, each with one setiferous transversal carina. Mesotibial terminal spurs subequal in length, flattened, acute apically. Upper terminal spur of metatibia flattened, slightly curved, acute apically, about ¼ longer than lower, apically truncate spur. Tarsomeres narrow, long, with two rows of short erect setae ventrally. Each metatarsomere with longitudinal finely serrate crest ventrally. Claws bifid, with vetrobasal teeth and entire ventral edge of lower claw finely serrate.</p><p>Ventral surface of thorax sparsely covered with mixture of moderately long erect setae and recumbent scale-like setae. Abdominal ventrites 3–7 covered with irregular punctures bearing recumbent scale-like setae and few isolated moderately long erect setae. Pygidium large, convex, irregularly punctate with short semirecumbent setae. Lateral and apical margins of pygidium distinctly bordered.</p><p>Male genitalia. Parameres symmetrical (Fig. <xref ref-type="fig" rid="F6">33</xref>), fused basally, longer than phalobase.</p><p><bold>Female</bold> (Figs <xref ref-type="fig" rid="F1">2</xref>, <xref ref-type="fig" rid="F3">10</xref>, <xref ref-type="fig" rid="F4">18</xref>, <xref ref-type="fig" rid="F5">26</xref>) differs from male in the following characters: body length 13.3 mm, antennal cbub distinctly shorter then antennomeres 1–7 combined, pronotal anteromedial depression less developed, tarsomeres of all legs shorter.</p></tp:treatment-sec><tp:treatment-sec sec-type="Differential diagnosis" id="SECID0EDPAE"><title>Differential diagnosis.</title><p><italic><tp:taxon-name><tp:taxon-name-part taxon-name-part-type="genus" reg="Entyposis">Entyposis</tp:taxon-name-part><tp:taxon-name-part taxon-name-part-type="species" reg="frici">frici</tp:taxon-name-part></tp:taxon-name></italic> sp. nov. belongs to a group of species with a shallow anteromedial depression. In the key of the genus <italic><tp:taxon-name><tp:taxon-name-part taxon-name-part-type="genus" reg="Entyposis">Entyposis</tp:taxon-name-part></tp:taxon-name></italic> (<xref ref-type="bibr" rid="B2">Sehnal 2017</xref>), <italic><tp:taxon-name><tp:taxon-name-part taxon-name-part-type="genus" reg="Entyposis">E.</tp:taxon-name-part><tp:taxon-name-part taxon-name-part-type="species" reg="frici">frici</tp:taxon-name-part></tp:taxon-name></italic> sp. nov. keys to the couplet with <italic><tp:taxon-name><tp:taxon-name-part taxon-name-part-type="genus" reg="Entyposis">E.</tp:taxon-name-part><tp:taxon-name-part taxon-name-part-type="species" reg="cordipenis">cordipenis</tp:taxon-name-part></tp:taxon-name></italic>. The male of <italic><tp:taxon-name><tp:taxon-name-part taxon-name-part-type="genus" reg="Entyposis">E.</tp:taxon-name-part><tp:taxon-name-part taxon-name-part-type="species" reg="frici">frici</tp:taxon-name-part></tp:taxon-name></italic> sp. nov. differs from those of <italic><tp:taxon-name><tp:taxon-name-part taxon-name-part-type="genus" reg="Entyposis">E.</tp:taxon-name-part><tp:taxon-name-part taxon-name-part-type="species" reg="cordipenis">cordipenis</tp:taxon-name-part></tp:taxon-name></italic> in the shape of the pronotum—the anteromedial depression is only very faintly visible in the lateral view in <italic><tp:taxon-name><tp:taxon-name-part taxon-name-part-type="genus" reg="Entyposis">E.</tp:taxon-name-part><tp:taxon-name-part taxon-name-part-type="species" reg="frici">frici</tp:taxon-name-part></tp:taxon-name></italic> sp. nov. (Fig. <xref ref-type="fig" rid="F5">25</xref>), whereas it is more pronounced in <italic><tp:taxon-name><tp:taxon-name-part taxon-name-part-type="genus" reg="Entyposis">E.</tp:taxon-name-part><tp:taxon-name-part taxon-name-part-type="species" reg="cordipenis">cordipenis</tp:taxon-name-part></tp:taxon-name></italic> (Fig. <xref ref-type="fig" rid="F5">27</xref>). The male genitalia of the two species are different, in <italic><tp:taxon-name><tp:taxon-name-part taxon-name-part-type="genus" reg="Entyposis">E.</tp:taxon-name-part><tp:taxon-name-part taxon-name-part-type="species" reg="cordipenis">cordipenis</tp:taxon-name-part></tp:taxon-name></italic> the apical part of the paramere (in dorsal view) is broad (Fig. <xref ref-type="fig" rid="F6">34</xref>), whereas in <italic><tp:taxon-name><tp:taxon-name-part taxon-name-part-type="genus" reg="Entyposis">E.</tp:taxon-name-part><tp:taxon-name-part taxon-name-part-type="species" reg="frici">frici</tp:taxon-name-part></tp:taxon-name></italic> sp. nov. it is narrow (Fig. <xref ref-type="fig" rid="F6">33</xref>).</p><p>Three additional <italic><tp:taxon-name><tp:taxon-name-part taxon-name-part-type="genus" reg="Entyposis">Entyposis</tp:taxon-name-part></tp:taxon-name></italic> species are known from Kenya and northern Tanzania, fairly close to the Horn of Africa: <italic><tp:taxon-name><tp:taxon-name-part taxon-name-part-type="genus" reg="Entyposis">E.</tp:taxon-name-part><tp:taxon-name-part taxon-name-part-type="species" reg="impressa">impressa</tp:taxon-name-part></tp:taxon-name></italic>, <italic><tp:taxon-name><tp:taxon-name-part taxon-name-part-type="genus" reg="Entyposis">E.</tp:taxon-name-part><tp:taxon-name-part taxon-name-part-type="species" reg="mendax">mendax</tp:taxon-name-part></tp:taxon-name></italic>, and <italic><tp:taxon-name><tp:taxon-name-part taxon-name-part-type="genus" reg="Entyposis">E.</tp:taxon-name-part><tp:taxon-name-part taxon-name-part-type="species" reg="squamulata">squamulata</tp:taxon-name-part></tp:taxon-name></italic>. <italic><tp:taxon-name><tp:taxon-name-part taxon-name-part-type="genus" reg="Entyposis">Entyposis</tp:taxon-name-part><tp:taxon-name-part taxon-name-part-type="species" reg="impressa">impressa</tp:taxon-name-part></tp:taxon-name></italic> and <italic><tp:taxon-name><tp:taxon-name-part taxon-name-part-type="genus" reg="Entyposis">E.</tp:taxon-name-part><tp:taxon-name-part taxon-name-part-type="species" reg="mendax">mendax</tp:taxon-name-part></tp:taxon-name></italic> share a shallow anteromedial depression with <italic><tp:taxon-name><tp:taxon-name-part taxon-name-part-type="genus" reg="Entyposis">E.</tp:taxon-name-part><tp:taxon-name-part taxon-name-part-type="species" reg="frici">frici</tp:taxon-name-part></tp:taxon-name></italic> sp. nov. <italic><tp:taxon-name><tp:taxon-name-part taxon-name-part-type="genus" reg="Entyposis">Entyposis</tp:taxon-name-part><tp:taxon-name-part taxon-name-part-type="species" reg="impressa">impressa</tp:taxon-name-part></tp:taxon-name></italic> is easily distinguished from <italic><tp:taxon-name><tp:taxon-name-part taxon-name-part-type="genus" reg="Entyposis">E.</tp:taxon-name-part><tp:taxon-name-part taxon-name-part-type="species" reg="frici">frici</tp:taxon-name-part></tp:taxon-name></italic> sp. nov. by the shape of the male genitalia in both dorsal and lateral views (compare Figs <xref ref-type="fig" rid="F6">33</xref> and <xref ref-type="fig" rid="F6">35</xref>). The differences in the shape of the male genitalia between <italic><tp:taxon-name><tp:taxon-name-part taxon-name-part-type="genus" reg="Entyposis">E.</tp:taxon-name-part><tp:taxon-name-part taxon-name-part-type="species" reg="frici">frici</tp:taxon-name-part></tp:taxon-name></italic> sp. nov. and <italic><tp:taxon-name><tp:taxon-name-part taxon-name-part-type="genus" reg="Entyposis">E.</tp:taxon-name-part><tp:taxon-name-part taxon-name-part-type="species" reg="mendax">mendax</tp:taxon-name-part></tp:taxon-name></italic> are less pronounced (Figs <xref ref-type="fig" rid="F6">33</xref> and <xref ref-type="fig" rid="F6">36</xref>), but both species differ markedly in the shape of the terminal maxillary palpomere, which is elongate in <italic><tp:taxon-name><tp:taxon-name-part taxon-name-part-type="genus" reg="Entyposis">E.</tp:taxon-name-part><tp:taxon-name-part taxon-name-part-type="species" reg="frici">frici</tp:taxon-name-part></tp:taxon-name></italic> sp. nov. (Fig. <xref ref-type="fig" rid="F7">37</xref>), but shorter and apically expanded in <italic><tp:taxon-name><tp:taxon-name-part taxon-name-part-type="genus" reg="Entyposis">E.</tp:taxon-name-part><tp:taxon-name-part taxon-name-part-type="species" reg="mendax">mendax</tp:taxon-name-part></tp:taxon-name></italic> (Fig. <xref ref-type="fig" rid="F7">40</xref>).</p><p>No specimen of <italic><tp:taxon-name><tp:taxon-name-part taxon-name-part-type="genus" reg="Entyposis">E.</tp:taxon-name-part><tp:taxon-name-part taxon-name-part-type="species" reg="squamulata">squamulata</tp:taxon-name-part></tp:taxon-name></italic> is available to us. This species was described rather recently based on two males only. According to the primary description (<xref ref-type="bibr" rid="B1">Lacroix and Montreuil 2012</xref>), males of <italic><tp:taxon-name><tp:taxon-name-part taxon-name-part-type="genus" reg="Entyposis">E.</tp:taxon-name-part><tp:taxon-name-part taxon-name-part-type="species" reg="squamulata">squamulata</tp:taxon-name-part></tp:taxon-name></italic> are clearly distinguished from <italic><tp:taxon-name><tp:taxon-name-part taxon-name-part-type="genus" reg="Entyposis">E.</tp:taxon-name-part><tp:taxon-name-part taxon-name-part-type="species" reg="frici">frici</tp:taxon-name-part></tp:taxon-name></italic> sp. nov. by a distinct anteromedial depression and by the shape of the tubercle at the middle of the anterior margin of the pronotum, which is bilobed in <italic><tp:taxon-name><tp:taxon-name-part taxon-name-part-type="genus" reg="Entyposis">E.</tp:taxon-name-part><tp:taxon-name-part taxon-name-part-type="species" reg="squamulata">squamulata</tp:taxon-name-part></tp:taxon-name></italic> but simple in <italic><tp:taxon-name><tp:taxon-name-part taxon-name-part-type="genus" reg="Entyposis">E.</tp:taxon-name-part><tp:taxon-name-part taxon-name-part-type="species" reg="frici">frici</tp:taxon-name-part></tp:taxon-name></italic> sp. nov.</p></tp:treatment-sec><tp:treatment-sec sec-type="Collecting events" id="SECID0EJ1AE"><title>Collecting events.</title><p>Both specimens were attracted by UV light trap and sat on the wall of the Hamdi Hotel (Zdeněk Faltýnek Fric pers. comm. 2022).</p><fig id="F6" position="float" orientation="portrait"><object-id xmlns:xlink="http://www.w3.org/1999/xlink" content-type="doi" xlink:type="simple">10.3897/zookeys.1165.101908.figures33-36</object-id><object-id xmlns:xlink="http://www.w3.org/1999/xlink" content-type="arpha" xlink:type="simple">FD93DD20-40D9-59A6-9AA7-F3F12FBA5D98</object-id><label>Figures 33–36.</label><caption><p>Aedeagus of <italic><tp:taxon-name><tp:taxon-name-part taxon-name-part-type="genus" reg="Entyposis">Entyposis</tp:taxon-name-part></tp:taxon-name></italic> species, dorsal and lateral views <bold>33</bold><italic><tp:taxon-name><tp:taxon-name-part taxon-name-part-type="genus" reg="Entyposis">E.</tp:taxon-name-part><tp:taxon-name-part taxon-name-part-type="species" reg="frici">frici</tp:taxon-name-part></tp:taxon-name></italic> sp. nov., holotype <bold>34</bold><italic><tp:taxon-name><tp:taxon-name-part taxon-name-part-type="genus" reg="Entyposis">E.</tp:taxon-name-part><tp:taxon-name-part taxon-name-part-type="species" reg="cordipenis">cordipenis</tp:taxon-name-part></tp:taxon-name></italic> Sehnal, 2017 <bold>35</bold><italic><tp:taxon-name><tp:taxon-name-part taxon-name-part-type="genus" reg="Entyposis">E.</tp:taxon-name-part><tp:taxon-name-part taxon-name-part-type="species" reg="impressa">impressa</tp:taxon-name-part></tp:taxon-name></italic> Kolbe, 1894 <bold>36</bold><italic><tp:taxon-name><tp:taxon-name-part taxon-name-part-type="genus" reg="Entyposis">E.</tp:taxon-name-part><tp:taxon-name-part taxon-name-part-type="species" reg="mendax">mendax</tp:taxon-name-part></tp:taxon-name></italic> Péringuey, 1904. Not to scale.</p></caption><graphic xmlns:xlink="http://www.w3.org/1999/xlink" xlink:href="zookeys-1165-001_article-101908__-g006.jpg" position="float" orientation="portrait" xlink:type="simple" id="oo_856725.jpg"><uri content-type="original_file" xlink:type="simple">https://binary.pensoft.net/fig/856725</uri></graphic></fig></tp:treatment-sec><tp:treatment-sec sec-type="etymology" id="SECID0EW3AE"><title>Etymology.</title><p>The name of the species is dedicated to Zdeněk Faltýnek Fric, a specialist in the phylogeny and ecology of butterflies, the collector of the type series.</p></tp:treatment-sec><tp:treatment-sec sec-type="distribution" id="SECID0E23AE"><title>Distribution.</title><p>The species is known only from the type locality, Laascaanood, Somaliland (Fig. <xref ref-type="fig" rid="F7">40</xref>).</p></tp:treatment-sec><tp:treatment-sec sec-type="remarks" id="SECID0EF4AE"><title>Remark.</title><p>Members of <italic><tp:taxon-name><tp:taxon-name-part taxon-name-part-type="genus" reg="Entyposis">Entyposis</tp:taxon-name-part></tp:taxon-name></italic> seem to be rarely collected. Most species are known from a very few specimens, even only from the type series. We have examined about 500 specimens of <tp:taxon-name><tp:taxon-name-part taxon-name-part-type="tribe">Schizonychini</tp:taxon-name-part></tp:taxon-name> collected by Czech entomologists in Somaliland during the last four years. Among this rich material, only three specimens of <italic><tp:taxon-name><tp:taxon-name-part taxon-name-part-type="genus" reg="Entyposis">Entyposis</tp:taxon-name-part></tp:taxon-name></italic> were found. In addition to <italic><tp:taxon-name><tp:taxon-name-part taxon-name-part-type="genus" reg="Entyposis">E.</tp:taxon-name-part><tp:taxon-name-part taxon-name-part-type="species" reg="frici">frici</tp:taxon-name-part></tp:taxon-name></italic> sp. nov. we discovered a single female of probably undescribed <italic><tp:taxon-name><tp:taxon-name-part taxon-name-part-type="genus" reg="Entyposis">Entyposis</tp:taxon-name-part></tp:taxon-name></italic> from Beerato (Figs <xref ref-type="fig" rid="F8">41</xref>–<xref ref-type="fig" rid="F9">44</xref>). We have postponed its description until more specimens, including males, are available.</p><fig id="F7" position="float" orientation="portrait"><object-id xmlns:xlink="http://www.w3.org/1999/xlink" content-type="doi" xlink:type="simple">10.3897/zookeys.1165.101908.figures37-40</object-id><object-id xmlns:xlink="http://www.w3.org/1999/xlink" content-type="arpha" xlink:type="simple">A4424BEA-D316-5593-9148-B3CC135EE004</object-id><label>Figures 37–40.</label><caption><p>Terminal maxillary palpomere of <italic><tp:taxon-name><tp:taxon-name-part taxon-name-part-type="genus" reg="Entyposis">Entyposis</tp:taxon-name-part></tp:taxon-name></italic> species <bold>37</bold><italic><tp:taxon-name><tp:taxon-name-part taxon-name-part-type="genus" reg="Entyposis">E.</tp:taxon-name-part><tp:taxon-name-part taxon-name-part-type="species" reg="frici">frici</tp:taxon-name-part></tp:taxon-name></italic> sp. nov. <bold>38</bold><italic><tp:taxon-name><tp:taxon-name-part taxon-name-part-type="genus" reg="Entyposis">E.</tp:taxon-name-part><tp:taxon-name-part taxon-name-part-type="species" reg="cordipenis">cordipenis</tp:taxon-name-part></tp:taxon-name></italic> Sehnal, 2017 <bold>39</bold><italic><tp:taxon-name><tp:taxon-name-part taxon-name-part-type="genus" reg="Entyposis">E.</tp:taxon-name-part><tp:taxon-name-part taxon-name-part-type="species" reg="impressa">impressa</tp:taxon-name-part></tp:taxon-name></italic> Kolbe, 1894 <bold>40</bold><italic><tp:taxon-name><tp:taxon-name-part taxon-name-part-type="genus" reg="Entyposis">E.</tp:taxon-name-part><tp:taxon-name-part taxon-name-part-type="species" reg="mendax">mendax</tp:taxon-name-part></tp:taxon-name></italic> Péringuey, 1904. Not to scale.</p></caption><graphic xmlns:xlink="http://www.w3.org/1999/xlink" xlink:href="zookeys-1165-001_article-101908__-g007.jpg" position="float" orientation="portrait" xlink:type="simple" id="oo_856726.jpg"><uri content-type="original_file" xlink:type="simple">https://binary.pensoft.net/fig/856726</uri></graphic></fig><fig id="F8" position="float" orientation="portrait"><object-id xmlns:xlink="http://www.w3.org/1999/xlink" content-type="doi" xlink:type="simple">10.3897/zookeys.1165.101908.figures41-43</object-id><object-id xmlns:xlink="http://www.w3.org/1999/xlink" content-type="arpha" xlink:type="simple">D7EAC70B-241C-5D27-97DC-EBDE53E140F2</object-id><label>Figures 41–43.</label><caption><p>Female of probably undescribed <italic><tp:taxon-name><tp:taxon-name-part taxon-name-part-type="genus" reg="Entyposis">Entyposis</tp:taxon-name-part></tp:taxon-name></italic> species from Beerato (Somaliland) (length 15.0 mm) <bold>41</bold> habitus, dorsal view <bold>42</bold> pronotum, dorsal view <bold>43</bold> pronotum, lateral view. Not to scale.</p></caption><graphic xmlns:xlink="http://www.w3.org/1999/xlink" xlink:href="zookeys-1165-001_article-101908__-g008.jpg" position="float" orientation="portrait" xlink:type="simple" id="oo_856727.jpg"><uri content-type="original_file" xlink:type="simple">https://binary.pensoft.net/fig/856727</uri></graphic></fig><fig id="F9" position="float" orientation="portrait"><object-id xmlns:xlink="http://www.w3.org/1999/xlink" content-type="doi" xlink:type="simple">10.3897/zookeys.1165.101908.figure44</object-id><object-id xmlns:xlink="http://www.w3.org/1999/xlink" content-type="arpha" xlink:type="simple">802200B3-7B88-5550-B7A7-2D2B62AAC64F</object-id><label>Figure 44.</label><caption><p>Geographic distribution of <italic><tp:taxon-name><tp:taxon-name-part taxon-name-part-type="genus" reg="Entyposis">Entyposis</tp:taxon-name-part></tp:taxon-name></italic> species in the Horn of Africa based on specimens examined.</p></caption><graphic xmlns:xlink="http://www.w3.org/1999/xlink" xlink:href="zookeys-1165-001_article-101908__-g009.jpg" position="float" orientation="portrait" xlink:type="simple" id="oo_856728.jpg"><uri content-type="original_file" xlink:type="simple">https://binary.pensoft.net/fig/856728</uri></graphic></fig><sec sec-type="﻿Key to the species of Entyposis from northeastern Africa, males only" id="SECID0ENCAG"><title>﻿Key to the species of <italic><tp:taxon-name><tp:taxon-name-part taxon-name-part-type="genus" reg="Entyposis">Entyposis</tp:taxon-name-part></tp:taxon-name></italic> from northeastern Africa, males only</title><table-wrap content-type="key" position="anchor" orientation="portrait"><table id="TID0EPLAC" rules="all"><tbody><tr><td rowspan="1" colspan="1">1</td><td rowspan="1" colspan="1">Tubercle at middle of anterior margin of pronotum bilobed</td><td rowspan="1" colspan="1">
                      <bold><italic><tp:taxon-name><tp:taxon-name-part taxon-name-part-type="genus" reg="Entyposis">E.</tp:taxon-name-part><tp:taxon-name-part taxon-name-part-type="species" reg="squamulata">squamulata</tp:taxon-name-part></tp:taxon-name></italic> Lacroix &amp; Montreuil, 2012</bold>
                    </td></tr><tr><td rowspan="1" colspan="1">–</td><td rowspan="1" colspan="1">Tubercle at middle of anterior margin of pronotum simple</td><td rowspan="1" colspan="1">
                      <bold>2</bold>
                    </td></tr><tr><td rowspan="1" colspan="1">2</td><td rowspan="1" colspan="1">Anteromedial depression of pronotum shalow and very faintly visible in lateral view (Figs <xref ref-type="fig" rid="F5">25</xref>, <xref ref-type="fig" rid="F5">29</xref>, <xref ref-type="fig" rid="F5">31</xref>)</td><td rowspan="1" colspan="1">
                      <bold>3</bold>
                    </td></tr><tr><td rowspan="1" colspan="1">–</td><td rowspan="1" colspan="1">Anteromedial depression of pronotum more distinctly pronounced in lateral view (Fig. <xref ref-type="fig" rid="F5">27</xref>)</td><td rowspan="1" colspan="1">
                      <bold><italic><tp:taxon-name><tp:taxon-name-part taxon-name-part-type="genus" reg="Entyposis">E.</tp:taxon-name-part><tp:taxon-name-part taxon-name-part-type="species" reg="cordipenis">cordipenis</tp:taxon-name-part></tp:taxon-name></italic> Sehnal, 2017</bold>
                    </td></tr><tr><td rowspan="1" colspan="1">3</td><td rowspan="1" colspan="1">Narrow tip of male paramera (lateral view) very short (Fig. <xref ref-type="fig" rid="F6">35</xref>)</td><td rowspan="1" colspan="1">
                      <bold><italic><tp:taxon-name><tp:taxon-name-part taxon-name-part-type="genus" reg="Entyposis">E.</tp:taxon-name-part><tp:taxon-name-part taxon-name-part-type="species" reg="impressa">impressa</tp:taxon-name-part></tp:taxon-name></italic> Kolbe, 1894</bold>
                    </td></tr><tr><td rowspan="1" colspan="1">–</td><td rowspan="1" colspan="1">Narrow tip of male paramera (lateral view) distinctly longer (Figs <xref ref-type="fig" rid="F6">33</xref>, <xref ref-type="fig" rid="F6">36</xref>)</td><td rowspan="1" colspan="1">
                      <bold>4</bold>
                    </td></tr><tr><td rowspan="1" colspan="1">4</td><td rowspan="1" colspan="1">Terminal maxillary palpomere elongate (Fig. <xref ref-type="fig" rid="F7">37</xref>)</td><td rowspan="1" colspan="1">
                      <bold><italic><tp:taxon-name><tp:taxon-name-part taxon-name-part-type="genus" reg="Entyposis">E.</tp:taxon-name-part><tp:taxon-name-part taxon-name-part-type="species" reg="frici">frici</tp:taxon-name-part></tp:taxon-name></italic> sp. nov.</bold>
                    </td></tr><tr><td rowspan="1" colspan="1">–</td><td rowspan="1" colspan="1">Terminal maxillary palpomere expanded apically (Fig. <xref ref-type="fig" rid="F7">40</xref>)</td><td rowspan="1" colspan="1">
                      <bold><italic><tp:taxon-name><tp:taxon-name-part taxon-name-part-type="genus" reg="Entyposis">E.</tp:taxon-name-part><tp:taxon-name-part taxon-name-part-type="species" reg="mendax">mendax</tp:taxon-name-part></tp:taxon-name></italic> Péringuey, 1904</bold>
                    </td></tr></tbody></table></table-wrap></sec><sec sec-type="﻿Checklist of the genus Entyposis" id="SECID0EPJAG"><title>﻿Checklist of the genus <italic><tp:taxon-name><tp:taxon-name-part taxon-name-part-type="genus" reg="Entyposis">Entyposis</tp:taxon-name-part></tp:taxon-name></italic></title><p><bold><italic><tp:taxon-name><tp:taxon-name-part taxon-name-part-type="genus" reg="Entyposis">Entyposis</tp:taxon-name-part></tp:taxon-name></italic> Kolbe, 1894</bold> (type species <italic><tp:taxon-name><tp:taxon-name-part taxon-name-part-type="genus" reg="Schizonycha">Schizonycha</tp:taxon-name-part><tp:taxon-name-part taxon-name-part-type="species" reg="cavicollis">cavicollis</tp:taxon-name-part></tp:taxon-name></italic> Fairmaire, 1887; subsequent designation by <xref ref-type="bibr" rid="B1">Lacroix and Montreuil 2012</xref>)</p><p>= <italic><tp:taxon-name><tp:taxon-name-part taxon-name-part-type="genus" reg="Proseconius">Proseconius</tp:taxon-name-part></tp:taxon-name></italic> Kolbe, 1894 (type species <italic><tp:taxon-name><tp:taxon-name-part taxon-name-part-type="genus" reg="Schizonycha">Schizonycha</tp:taxon-name-part><tp:taxon-name-part taxon-name-part-type="species" reg="capito">capito</tp:taxon-name-part></tp:taxon-name></italic> Gerstaecker, 1873; monotypy); synonymized by <xref ref-type="bibr" rid="B3">Sehnal (2019)</xref>.</p><p>
              <bold><italic><tp:taxon-name><tp:taxon-name-part taxon-name-part-type="genus" reg="Entyposis">Entyposis</tp:taxon-name-part><tp:taxon-name-part taxon-name-part-type="species" reg="bidentata">bidentata</tp:taxon-name-part></tp:taxon-name></italic> Lacroix &amp; Montreuil, 2012</bold>
            </p><p><bold>Distribution.</bold> Mozambique (<xref ref-type="bibr" rid="B1">Lacroix and Montreuil 2012</xref>).</p><p>
              <bold><italic><tp:taxon-name><tp:taxon-name-part taxon-name-part-type="genus" reg="Entyposis">Entyposis</tp:taxon-name-part><tp:taxon-name-part taxon-name-part-type="species" reg="capito">capito</tp:taxon-name-part></tp:taxon-name></italic> (Gerstaecker, 1873)</bold>
            </p><p>= <italic><tp:taxon-name><tp:taxon-name-part taxon-name-part-type="genus" reg="Schizonycha">Schizonycha</tp:taxon-name-part><tp:taxon-name-part taxon-name-part-type="species" reg="cavicollis">cavicollis</tp:taxon-name-part></tp:taxon-name></italic> Fairmaire, 1887; synonymized by <xref ref-type="bibr" rid="B3">Sehnal (2019)</xref>.</p><p><bold>Distribution.</bold> Tanzania, including Zanzibar Island (<xref ref-type="bibr" rid="B1">Lacroix and Montreuil 2012</xref>; <xref ref-type="bibr" rid="B3">Sehnal 2019</xref>).</p><p>
              <bold><italic><tp:taxon-name><tp:taxon-name-part taxon-name-part-type="genus" reg="Entyposis">Entyposis</tp:taxon-name-part><tp:taxon-name-part taxon-name-part-type="species" reg="cordipenis">cordipenis</tp:taxon-name-part></tp:taxon-name></italic> Sehnal, 2017</bold>
            </p><p><bold>Distribution.</bold> Southern Ethiopia (<xref ref-type="bibr" rid="B2">Sehnal 2017</xref>).</p><p>
              <bold><italic><tp:taxon-name><tp:taxon-name-part taxon-name-part-type="genus" reg="Entyposis">Entyposis</tp:taxon-name-part><tp:taxon-name-part taxon-name-part-type="species" reg="excavata">excavata</tp:taxon-name-part></tp:taxon-name></italic> Lacroix &amp; Montreuil, 2012</bold>
            </p><p><bold>Distribution.</bold> Tanzania (<xref ref-type="bibr" rid="B1">Lacroix and Montreuil 2012</xref>).</p><p>
              <bold><italic><tp:taxon-name><tp:taxon-name-part taxon-name-part-type="genus" reg="Entyposis">Entyposis</tp:taxon-name-part><tp:taxon-name-part taxon-name-part-type="species" reg="frici">frici</tp:taxon-name-part></tp:taxon-name></italic> Bezděk &amp; Sehnal, sp. nov.</bold>
            </p><p><bold>Distribution.</bold> Somaliland (this paper).</p><p>
              <bold><italic><tp:taxon-name><tp:taxon-name-part taxon-name-part-type="genus" reg="Entyposis">Entyposis</tp:taxon-name-part><tp:taxon-name-part taxon-name-part-type="species" reg="impressa">impressa</tp:taxon-name-part></tp:taxon-name></italic> Kolbe, 1894</bold>
            </p><p><bold>Distribution.</bold> Kenya, Tanzania (<xref ref-type="bibr" rid="B1">Lacroix and Montreuil 2012</xref>).</p><p>
              <bold><italic><tp:taxon-name><tp:taxon-name-part taxon-name-part-type="genus" reg="Entyposis">Entyposis</tp:taxon-name-part><tp:taxon-name-part taxon-name-part-type="species" reg="madogolelei">madogolelei</tp:taxon-name-part></tp:taxon-name></italic> Lacroix &amp; Montreuil, 2012</bold>
            </p><p><bold>Distribution.</bold> Mozambique (<xref ref-type="bibr" rid="B1">Lacroix and Montreuil 2012</xref>).</p><p>
              <bold><italic><tp:taxon-name><tp:taxon-name-part taxon-name-part-type="genus" reg="Entyposis">Entyposis</tp:taxon-name-part><tp:taxon-name-part taxon-name-part-type="species" reg="martinezi">martinezi</tp:taxon-name-part></tp:taxon-name></italic> Lacroix &amp; Montreuil, 2012</bold>
            </p><p><bold>Distribution.</bold> Mozambique (<xref ref-type="bibr" rid="B1">Lacroix and Montreuil 2012</xref>).</p><p>
              <bold><italic><tp:taxon-name><tp:taxon-name-part taxon-name-part-type="genus" reg="Entyposis">Entyposis</tp:taxon-name-part><tp:taxon-name-part taxon-name-part-type="species" reg="mendax">mendax</tp:taxon-name-part></tp:taxon-name></italic> Péringuey, 1904</bold>
            </p><p>= <italic><tp:taxon-name><tp:taxon-name-part taxon-name-part-type="genus" reg="Schizonycha">Schizonycha</tp:taxon-name-part><tp:taxon-name-part taxon-name-part-type="species" reg="nyukana">nyukana</tp:taxon-name-part></tp:taxon-name></italic> Kolbe, 1910; synonymized by <xref ref-type="bibr" rid="B1">Lacroix and Montreuil (2012)</xref>.</p><p>= <italic><tp:taxon-name><tp:taxon-name-part taxon-name-part-type="genus" reg="Entyposis">Entyposis</tp:taxon-name-part><tp:taxon-name-part taxon-name-part-type="species" reg="montana">montana</tp:taxon-name-part></tp:taxon-name></italic> Moser, 1913; synonymized by <xref ref-type="bibr" rid="B1">Lacroix and Montreuil (2012)</xref>.</p><p><bold>Distribution.</bold> Kenya, Tanzania, Zimbabwe (<xref ref-type="bibr" rid="B1">Lacroix and Montreuil 2012</xref>).</p><p>
              <bold><italic><tp:taxon-name><tp:taxon-name-part taxon-name-part-type="genus" reg="Entyposis">Entyposis</tp:taxon-name-part><tp:taxon-name-part taxon-name-part-type="species" reg="rasplusi">rasplusi</tp:taxon-name-part></tp:taxon-name></italic> Lacroix &amp; Montreuil, 2012</bold>
            </p><p><bold>Distribution.</bold> Mozambique (<xref ref-type="bibr" rid="B1">Lacroix and Montreuil 2012</xref>).</p><p>
              <bold><italic><tp:taxon-name><tp:taxon-name-part taxon-name-part-type="genus" reg="Entyposis">Entyposis</tp:taxon-name-part><tp:taxon-name-part taxon-name-part-type="species" reg="squamulata">squamulata</tp:taxon-name-part></tp:taxon-name></italic> Lacroix &amp; Montreuil, 2012</bold>
            </p><p><bold>Distribution.</bold> Kenya, Tanzania (<xref ref-type="bibr" rid="B1">Lacroix and Montreuil 2012</xref>).</p></sec></tp:treatment-sec><ref-list><ref id="B2"><mixed-citation xmlns:xlink="http://www.w3.org/1999/xlink" xlink:type="simple"><person-group><name name-style="western"><surname>Sehnal</surname><given-names>R</given-names></name></person-group> (<year>2017</year>) <article-title><italic><tp:taxon-name><tp:taxon-name-part taxon-name-part-type="genus">Entyposis</tp:taxon-name-part><tp:taxon-name-part taxon-name-part-type="species">cordipenis</tp:taxon-name-part></tp:taxon-name></italic>, new species from Ethiopia (<tp:taxon-name><tp:taxon-name-part taxon-name-part-type="order">Coleoptera</tp:taxon-name-part></tp:taxon-name>: <tp:taxon-name><tp:taxon-name-part taxon-name-part-type="family">Scarabaeidae</tp:taxon-name-part></tp:taxon-name>: <tp:taxon-name><tp:taxon-name-part taxon-name-part-type="subfamily">Melolonthinae</tp:taxon-name-part></tp:taxon-name>: <tp:taxon-name><tp:taxon-name-part taxon-name-part-type="tribe">Schizonychini</tp:taxon-name-part></tp:taxon-name>).</article-title><source>Zootaxa</source><volume>4329</volume>(<issue>1</issue>): <fpage>96</fpage>–<lpage>100</lpage>. <ext-link xlink:href="10.11646/zootaxa.4329.1.7" ext-link-type="doi" xlink:type="simple">https://doi.org/10.11646/zootaxa.4329.1.7</ext-link></mixed-citation></ref><ref id="B1"><mixed-citation xmlns:xlink="http://www.w3.org/1999/xlink" xlink:type="simple"><person-group><name name-style="western"><surname>Lacroix</surname><given-names>M</given-names></name><name name-style="western"><surname>Montreuil</surname><given-names>O</given-names></name></person-group> (<year>2012</year>) <article-title>Révision du genre <italic><tp:taxon-name><tp:taxon-name-part taxon-name-part-type="genus">Entyposis</tp:taxon-name-part></tp:taxon-name></italic> Kolbe, 1894 (<tp:taxon-name><tp:taxon-name-part taxon-name-part-type="class">Insecta</tp:taxon-name-part></tp:taxon-name>, <tp:taxon-name><tp:taxon-name-part taxon-name-part-type="order">Coleoptera</tp:taxon-name-part></tp:taxon-name>, <tp:taxon-name><tp:taxon-name-part taxon-name-part-type="superfamily">Scarabaeoidea</tp:taxon-name-part></tp:taxon-name>, <tp:taxon-name><tp:taxon-name-part taxon-name-part-type="family">Melolonthidae</tp:taxon-name-part></tp:taxon-name>).</article-title><source>Zoosystema</source><volume>34</volume>(<issue>4</issue>): <fpage>721</fpage>–<lpage>735</lpage>. <ext-link xlink:href="10.5252/z2012n4a4" ext-link-type="doi" xlink:type="simple">https://doi.org/10.5252/z2012n4a4</ext-link></mixed-citation></ref><ref id="B3"><mixed-citation xmlns:xlink="http://www.w3.org/1999/xlink" xlink:type="simple"><person-group><name name-style="western"><surname>Sehnal</surname><given-names>R</given-names></name></person-group> (<year>2019</year>) <article-title><italic><tp:taxon-name><tp:taxon-name-part taxon-name-part-type="genus">Proseconius</tp:taxon-name-part></tp:taxon-name></italic> Kolbe, 1895—a new junior subjective synonym of <italic><tp:taxon-name><tp:taxon-name-part taxon-name-part-type="genus">Entyposis</tp:taxon-name-part></tp:taxon-name></italic> Kolbe, 1895 (<tp:taxon-name><tp:taxon-name-part taxon-name-part-type="order">Coleoptera</tp:taxon-name-part></tp:taxon-name>: <tp:taxon-name><tp:taxon-name-part taxon-name-part-type="family">Scarabaeidae</tp:taxon-name-part></tp:taxon-name>: <tp:taxon-name><tp:taxon-name-part taxon-name-part-type="subfamily">Melolonthinae</tp:taxon-name-part></tp:taxon-name>: <tp:taxon-name><tp:taxon-name-part taxon-name-part-type="tribe">Schizonychini</tp:taxon-name-part></tp:taxon-name>).</article-title> In: <person-group><name name-style="western"><surname>Kubík</surname><given-names>Š</given-names></name><name name-style="western"><surname>Barták</surname><given-names>M</given-names></name></person-group> (<role>Eds</role>) <issue-title>11th workshop on biodiveristy, Jevany.</issue-title><source>Česká Zemědělská Univerzita v Praze, Prague</source>, <fpage>149</fpage>–<lpage>152</lpage>.</mixed-citation></ref></ref-list></tp:taxon-treatment>
